# Supplementary material for: Degradation of NLRP3 by p62‐dependent‐autophagy improves cognitive function in Alzheimer's disease by maintaining the phagocytic function of microglia
Source: CNS Neurosci Ther. 2023 Apr 18;29(10):2826–42. doi: 10.1111/cns.14219 (PMC10493665; doi:10.1111/cns.14219)
Supplement: Supplementary file 4 — Data S2 [file CNS-29-2826-s005.xlsx]

## Sheet: results
				relative expression	relative expression	relative expression
Protein		Gene	Description	LPS+Aβ treated sample	LPS treated sample	IgG Control
E9PXU2		Adam17	Disintegrin and metalloproteinase domain-containing protein 17	-	1.67232e+06	-
A6ZI44		Aldoa	Fructose-bisphosphate aldolase	-	-	-
Q3TF25		Atp5o	Uncharacterized protein	-	-	0
S4R1Y1		Cul9	Cullin-9	-	1.34221e+06	-
Q3TQX5		Ddx3x	Uncharacterized protein	-	-	-
Q3V0Z8		Ddx5	Uncharacterized protein (Fragment)	-	-	-
P62631		Eef1a2	Elongation factor 1-alpha 2	-	-	3.13627e+06
P10630		Eif4a2	Eukaryotic initiation factor 4A-II	-	-	-
Q497I3		Fabp5	Fatty acid binding protein 5, epidermal	-	-	990510
Q64467		Gapdhs	Glyceraldehyde-3-phosphate dehydrogenase, testis-specific	-	2.74493e+06	-
A0A1Y7VKY1		Gm11361	MCG116671	-	1.39773e+07	-
A0A2R8VHP3		Gm5478	Predicted pseudogene 5478	-	-	-
A8DUK4		Hbb-bs	Beta-globin	-	13958952	-
P43277		Hist1h1d	Histone H1.3	-	-	-
G3X9D9		Ivl	Involucrin	-	-	-
Q9EQD6		K16	Keratin intermediate filament 16a	-	3.85604e+06	-
E9PZI6		Katna1	Katanin p60 ATPase-containing subunit A1	-	-	-
B1AQ77		Krt15	Keratin 15, isoform CRA_a	-	-	1.74175e+07
Q9QWL7		Krt17	Keratin, type I cytoskeletal 17	-	-	-
Q8VED5		Krt79	Keratin, type II cytoskeletal 79	-	10766445	8392505
A0A1B0GSK3		Lnp1	Leukemia NUP98 fusion partner 1	-	-	-
Q9Z2D8		Mbd3	Methyl-CpG-binding domain protein 3	-	0	-
Q99MR8		Mccc1	Methylcrotonoyl-CoA carboxylase subunit alpha, mitochondrial	-	-	8842358
A2ABV5		Med14	Mediator of RNA polymerase II transcription subunit 14	-	-	-
Q9WV34		Mpp2	MAGUK p55 subfamily member 2	-	-	-
Q8CI43		Myl6b	Myosin light chain 6B	-	2.73326e+06	-
Q3U536		Npm1	Uncharacterized protein	-	-	-
E9QAE4		Nsd1	Histone-lysine N-methyltransferase, H3 lysine-36 and H4 lysine-20-specific	-	-	4529452
A0A1G5SLJ2		OTTMUSCASG00059407	Schlafen family member 9 isoform 1	-	-	-
Q8C5K2		Pcdhb11	Uncharacterized protein	-	1477700	-
E9QPD7		Pcx	Pyruvate carboxylase	-	63768808	31779172
Q3U7V7		Pfn1	Profilin	-	-	0
Q61753		Phgdh	D-3-phosphoglycerate dehydrogenase	-	-	316045
Q7TMJ8		Pik3ip1	Phosphoinositide-3-kinase-interacting protein 1	-	1.0752e+06	-
P52480		Pkm	Pyruvate kinase PKM	-	-	-
Q9CZK9		Ppia	Peptidyl-prolyl cis-trans isomerase	-	-	0
P28867		Prkcd	Protein kinase C delta type	-	-	-
G3X981		Prph	Peripherin	-	-	0
Q8BKG3		Ptk7	Inactive tyrosine-protein kinase 7	-	-	-
Q99KL7		Rab28	Ras-related protein Rab-28	-	-	0
Q3UJI2		Rbbp7	Uncharacterized protein	-	813735	-
B2RV38		Rd3l	BC048943 protein	-	-	-
Q6DI58		Rpl12	Rpl12 protein (Fragment)	-	-	-
P47915		Rpl29	60S ribosomal protein L29	-	-	-
Q58DZ3		Rpl30	MCG20799	-	-	-
Q6ZWV7		Rpl35	60S ribosomal protein L35	-	6.06719e+06	-
P62245		Rps15a	40S ribosomal protein S15a	-	-	-
Q5M9P3		Rps19	Rps19 protein (Fragment)	-	-	-
P25444		Rps2	40S ribosomal protein S2	-	-	-
P62702		Rps4x	40S ribosomal protein S4, X isoform	-	-	-
Q8VIJ6		Sfpq	Splicing factor, proline- and glutamine-rich	-	-	-
Q9CW03		Smc3	Structural maintenance of chromosomes protein 3	-	-	815447
Q9CUU3		Sycp2	Synaptonemal complex protein 2	-	6.32521e+06	-
E9Q5J9		Tpm3	Tropomyosin alpha-3 chain	-	-	-
D3Z2H9		Tpm3-rs7	Tropomyosin 3, related sequence 7	-	-	3.76215e+06
A0A0A0MQA5		Tuba4a	Tubulin alpha chain (Fragment)	-	-	2.33944e+06
P99024		Tubb5	Tubulin beta-5 chain	-	-	-
B9EK85		Vmn1r189	Vomeronasal type-1 receptor	-	-	-
Q3UCQ7			Lysine--tRNA ligase	-	-	8539842
Q8VDD5		Myh9	Myosin-9	3989081385	1.20833e+07	2.83461e+08
B2RRX1		Actb	Actin, beta	1567383171	-	150589120
P04104		Krt1	Keratin, type II cytoskeletal 1	652373232	314545164	340757052
P02535		Krt10	Keratin, type I cytoskeletal 10	459120056	198678448	249222396
Q546G4		Alb	Albumin 1	431647036	2.88371e+08	288482380
E9Q634		Myo1e	Unconventional myosin-Ie	3.77805e+08	-	82302404
Q32P04		Krt5	Keratin 5	189054800	115090607	5.36731e+07
Q5SYD0		Myo1d	Unconventional myosin-Id	1.80305e+08	-	6.30273e+07
A0A1W2P7Q9		Myl6	Myosin light polypeptide 6	165354894	-	5.32555e+07
Q925I1		Atad3	ATPase family AAA domain-containing protein 3	1.62465e+08	-	9.38328e+06
Q5PR73	Target proteins involved in protein regulation	Diras2	GTP-binding protein Di-Ras2	154219776	-	-
Q3UV17		Krt76	Keratin, type II cytoskeletal 2 oral	131642056	-	76966272
B2RTP7		Krt2	Krt2 protein	1.22898e+08	45152898	43168816
Q8R4B8	Target proteins involved in protein regulation	Nlrp3	NACHT, LRR and PYD domains-containing protein 3	1.06145e+08	0	-
P20029	Target proteins involved in protein regulation	Hspa5	Endoplasmic reticulum chaperone BiP	1.58562e+07	-	-
Q3UH59		Myh10	Myosin-10	95789666	-	1.25184e+06
P10126		Eef1a1	Elongation factor 1-alpha 1	8.80894e+07	4377636	-
Q03265		Atp5f1a	ATP synthase subunit alpha, mitochondrial	87468920	52243876	80903760
Q3UBP6		Actb	Uncharacterized protein	80788072	1.38958e+07	3.68873e+08
P38647		Hspa9	Stress-70 protein, mitochondrial	6.86112e+07	3.88676e+07	1.13088e+07
P57722	Target proteins involved in protein regulation	Pcbp3	Poly(rC)-binding protein 3	6.82419e+06	-	-
Q9JJ28	Target proteins involved in protein regulation	Flii	Protein flightless-1 homolog	6.67827e+06	-	0
E9QNP0		Kxd1	KxDL motif-containing protein 1	5.75745e+07	0	5028015
P63017		Hspa8	Heat shock cognate 71 kDa protein	5.29898e+07	6.71334e+06	2.0265e+06
E9PYL9	Target proteins involved in protein regulation	Gm10036	Predicted gene 10036	6265178	0	-
G4V4Z1	Target proteins involved in protein regulation	gag-pro-pol	Gag-pro-pol polyprotein	6.17681e+06	-	-
P13020		Gsn	Gelsolin	4.12823e+07	-	7413645
Q9Z1R9		Prss1	MCG124046	39419784	-	1111161472
Q99LC5		Etfa	Electron transfer flavoprotein subunit alpha, mitochondrial	37509809	32667046	35273382
P29341		Pabpc1	Polyadenylate-binding protein 1	3.4726e+07	5.32717e+06	1.73487e+06
Q61782	Target proteins involved in protein regulation		Type I epidermal keratin mRNA, 3end (Fragment)	5278309	0	-
P07901		Hsp90aa1	Heat shock protein HSP 90-alpha	2.864e+07	-	2458849
Q9D8E6		Rpl4	60S ribosomal protein L4	2.72804e+07	1.17238e+07	2.71254e+06
Q3TFA9		Tmod3	Uncharacterized protein	2.65761e+07	-	5.32366e+06
Q3TIP8	Target proteins involved in protein regulation	Clic1	Chloride intracellular channel protein	4.2886e+06	-	-
Q3TW77		Grn	Uncharacterized protein	2.33301e+07	5.24449e+06	1.53174e+07
Q9CZI5		Rps23	Uncharacterized protein	20658296	22866706	23877438
Q8C2Q7	Target proteins involved in protein regulation	Hnrnph1	Heterogeneous nuclear ribonucleoprotein H	4.02399e+06	-	-
Q3TZU7		Snx9	Sorting nexin	19702216	-	7.06652e+06
Q8C788	Target proteins involved in protein regulation	Snx18	Sorting nexin	3.59321e+06	-	-
Q3TZP3		Mta2	Uncharacterized protein	1.87825e+07	2.53103e+07	-
E9Q8L9	Target proteins involved in protein regulation	Rab11fip1	Rab11 family-interacting protein 1	3.44892e+06	-	-
P19157	Target proteins involved in protein regulation	Gstp1	Glutathione S-transferase P 1	3.44079e+06	-	-
Q9JHS4		Clpx	ATP-dependent Clp protease ATP-binding subunit clpX-like, mitochondrial	16721758	18580758	18417886
Q5FW97		EG433182	Enolase 1, alpha non-neuron	1.65612e+07	0	1.58733e+07
Q64337	Target proteins involved in protein regulation	Sqstm1	Sequestosome-1	2.73286e+06	-	-
Q921V3	Target proteins involved in protein regulation	Nfs1	Nitrogen fixation gene 1 (S. cerevisiae)	2.33008e+06	-	-
Q7TMK9	Target proteins involved in protein regulation	Syncrip	Heterogeneous nuclear ribonucleoprotein Q	2.1344e+06	-	-
Q5M9J8	Target proteins involved in protein regulation	Rpl28	MCG13936	2.11661e+06	-	-
Q5SF07	Target proteins involved in protein regulation	Igf2bp2	Insulin-like growth factor 2 mRNA-binding protein 2	1.37287e+06	-	-
Q792Z1		Try10	MCG140784	14693548	-	8397453
Q3TL53			40S ribosomal protein S6	1.46592e+07	2084542	-
P68372		Tubb4b	Tubulin beta-4B chain	1.36722e+07	-	1.23418e+06
Q5FWB6		Rplp0	60S acidic ribosomal protein P0	1.34821e+07	1.53562e+06	1.21429e+06
Q8BFZ3	Target proteins involved in protein regulation	Actbl2	Beta-actin-like protein 2	1.36605e+06	-	-
Q80V08		Rpl17	Rpl17 protein (Fragment)	1.31977e+07	2.38615e+06	-
Q6NXH9		Krt73	Keratin, type II cytoskeletal 73	12632197	5.71033e+06	8.19557e+06
Q80UT7		Rpl7a	Rpl7a protein (Fragment)	1.23964e+07	-	6.16341e+06
P62806		Hist1h4a	Histone H4	12205910	33694452	4.8924e+06
A2AWP8	Target proteins involved in protein regulation	Arhgef10l	Rho guanine nucleotide exchange factor 10-like protein	1.28428e+06	-	-
P05213		Tuba1b	Tubulin alpha-1B chain	1.17811e+07	8.34305e+06	-
P60867		Rps20	40S ribosomal protein S20	1.09529e+07	1.79493e+06	-
E9Q0F0		Krt78	Keratin 78	10700434	97488360	8308359
Q545A2		Slc25a5	MCG11560	10246379	6.54651e+06	1.24848e+06
Q9CWK0		Rpl14	Uncharacterized protein	10144382	12238012	3506496
P35979		Rpl12	60S ribosomal protein L12	8.94106e+06	0	15002918
P62960	Target proteins involved in protein regulation	Ybx1	Nuclease-sensitive element-binding protein 1	772353	-	-
P62751		Rpl23a	60S ribosomal protein L23a	8.11821e+06	3.12064e+06	-
P14115		Rpl27a	60S ribosomal protein L27a	8.00513e+06	4293311	-
Q3UW40		Rpl24	Uncharacterized protein	7.84362e+06	7.56319e+06	0
P53026		Rpl10a	60S ribosomal protein L10a	7.80597e+06	-	1.56457e+06
P47911		Rpl6	60S ribosomal protein L6	7.22402e+06	2.55033e+06	0
Q6ZWQ9	Myosin related protein	Myl12a	MCG5400-Myosin regulatory subunit	1.08334e+08	-	-
D3Z4J3	Myosin related protein	Myo5a	Unconventional myosin-Va	6.63778e+07	-	-
V9GWY0		Gm15013	40S ribosomal protein S4	6997255	2414718	1.95258e+06
Q811E7	Myosin related protein	Myo1f	Myosin IF	3.88687e+06	-	-
Q9WTI7	Myosin related protein	Myo1c	Unconventional myosin-Ic	2.97362e+06	-	-
B0LAC7	Myosin related protein	Myl6	Myosin light polypeptide 6 alkali smooth muscle and non-muscle protein (Fragment)	2.66581e+06	-	-
B7ZW89	Uncharacterized protein	Luzp1	Uncharacterized protein	7217300	-	-
Q5BLJ7		Rps13	MCG10205	6161005	1.79646e+06	-
Q3V0D0	Uncharacterized protein	Gm15612	Uncharacterized protein	2.93732e+06	-	-
Q3TGE1	Uncharacterized protein	Actr3	Uncharacterized protein	2179646	-	-
P62242		Rps8	40S ribosomal protein S8	5255586	2742876	-
Q921L4		LOC665622	Histone H2B	5226989	15471796	4343156
P14148		Rpl7	60S ribosomal protein L7	4885723	6.38795e+06	0
Q3U111	Uncharacterized protein	Rdx	Uncharacterized protein (Fragment)	2132172	-	-
Q3TL71	Uncharacterized protein	Hnrnpk	Uncharacterized protein	1.10691e+06	-	-
Q8C196		Cps1	Carbamoyl-phosphate synthase [ammonia], mitochondrial	4694839	6724386	3.19271e+06
D3YWJ3		Rps2	40S ribosomal protein S2	4.53239e+06	3.23705e+06	-
Q3TN28	Uncharacterized protein	Xrcc1	Uncharacterized protein	690073	-	-
Q58EW0	ribosomal protein	Rpl18	MCG132477, isoform CRA_a	1.32856e+07	0	0
D3Z722		Rps19	40S ribosomal protein S19	4.14071e+06	1.39419e+06	-
Q4VAG4	ribosomal protein	Rpl22	MCG12304	7.06581e+06	-	-
G3UWD7	ribosomal protein	Gm10269	MCG123152	5.7599e+06	-	-
Q3TVV6	ribosomal protein	Hnrnpu	Uncharacterized protein	2.30877e+06	-	-
A0A1B0GSG5	ribosomal protein	Rnh1	Ribonuclease inhibitor	1.51452e+06	-	-
P97351	ribosomal protein	Rps3a	40S ribosomal protein S3a	5.00466e+07	-	-
O70569	ribosomal protein	rps14	Ribosomal protein S14	17541997	-	-
Q3TFG3	ribosomal protein	Eif4a1	Uncharacterized protein	1.54178e+07	-	-
Q3U7D2	ribosomal protein	Rpl15	Ribosomal protein L15	14909610	0	-
O35603		EMAF-1	Early mitogen-activated factor 1 (Fragment)	2.8349e+06	3.22654e+06	-
P47963	ribosomal protein	Rpl13	60S ribosomal protein L13	1.47075e+07	-	-
P62852	ribosomal protein	Rps25	40S ribosomal protein S25	1.18326e+07	-	-
Q60972		Rbbp4	Histone-binding protein RBBP4	2380175	3942504	-
P62918	ribosomal protein	Rpl8	60S ribosomal protein L8	4.8015e+06	0	-
P61358	ribosomal protein	Rpl27	60S ribosomal protein L27	4744179	-	-
Q6ZWN5	ribosomal protein	Rps9	40S ribosomal protein S9	4.22519e+06	0	0
P62830	ribosomal protein	Rpl23	60S ribosomal protein L23	3.08527e+06	-	0
A0A140T8T4	ribosomal protein	Rpl9-ps6	Ribosomal protein L9, pseudogene 6	2.11955e+06	-	-
A0A0A6YX26	ribosomal protein	Rpl31	60S ribosomal protein L31	1.61858e+06	-	-
P97461	ribosomal protein	Rps5	40S ribosomal protein S5	1585538	-	-
Q3THE2		Myl12b	Myosin regulatory light chain 12B	1753559	-	69486208
Q58E70	cytoskeletal related protein	Tpm3	Tpm3 protein	2.53469e+07	-	-
Q3TFD9	cytoskeletal related protein	Vim	Uncharacterized protein	2.00371e+07	-	-
Q9DB79		Rps11	Uncharacterized protein	1.5476e+06	-	2.90381e+06
P35700	cytoskeletal related protein	Prdx1	Peroxiredoxin-1	19389516	0	-
Q6IFX2	cytoskeletal related protein	Krt42	Keratin, type I cytoskeletal 42	5.92191e+07	-	-
P50446	cytoskeletal related protein	Krt6a	Keratin, type II cytoskeletal 6A	17026361	-	-
Q8VHR5		Gatad2b	Transcriptional repressor p66-beta	1.29367e+06	2.20446e+06	-
P08730	cytoskeletal related protein	Krt13	Keratin, type I cytoskeletal 13	8766621	-	-
P26151	Other proteins	Fcgr1	High affinity immunoglobulin gamma Fc receptor I	43027992	-	0
Q9CU62		Smc1a	Structural maintenance of chromosomes protein 1A	1.15405e+06	-	1.74665e+06
P62911		Rpl32	60S ribosomal protein L32	1.11843e+06	2.01028e+06	-
A0A0A0MQF6	Other proteins	Gapdh	Glyceraldehyde-3-phosphate dehydrogenase	3.04116e+07	-	0
P63038		Hspd1	60 kDa heat shock protein, mitochondrial	953883	-	968713
A0A0G2JFV5	Other proteins	Lrrfip2	Leucine-rich repeat flightless-interacting protein 2	1.53516e+07	-	0
Q5FW75	Other proteins	Actn2	Actinin alpha 2	1.23077e+06	-	-
Q8VEH6		Cbwd1	COBW domain-containing protein 1	0	0	0
A2AB79		Hist3h2a	Histone H2A	0	0	-
Q678L1		Krt77	Keratin 1b (Fragment)	0	0	-
P09405		Ncl	Nucleolin	0	0	-
A0A0R4J027		Acod1	Cis-aconitate decarboxylase	0	-	-
Q3UCD3		Anxa2	Annexin	0	-	-
P59999		Arpc4	Actin-related protein 2/3 complex subunit 4	0	-	-
Q6A0F1		Cct8	MKIAA0002 protein (Fragment)	0	-	-
A0A1D5RM85		Rpl18a	60S ribosomal protein L18a (Fragment)	0	1.82672e+06	-
O09167		Rpl21	60S ribosomal protein L21	0	0	-
A0A1W2P884		Cep85l	Centrosomal protein 85-like	0	-	-
Q3V3N6		Cops2	Uncharacterized protein	0	-	-
Q3V1Z7		Ddx1	Uncharacterized protein	0	-	-
P27659		Rpl3	60S ribosomal protein L3	0	10471616	-
E9Q557		Dsp	Desmoplakin	0	-	-
Q3UZQ3		Eef1a1	Elongation factor 1-alpha	0	-	-
Q3UIJ2		Eif2s3x	Uncharacterized protein	0	-	-
Q3U6B1		G3bp2	Uncharacterized protein (Fragment)	0	-	-
Q5CZY9		Rps16	Rps16 protein	0	9165516	0
A8DUV3		Hbat1	Alpha-globin	0	-	-
A8DUK2		Hbbt1	Beta-globin	0	-	-
Q3UCL7		Rps3	Uncharacterized protein	0	0	-
Q9Z2X1		Hnrnpf	Heterogeneous nuclear ribonucleoprotein F	0	-	-
Q71LX8		Hsp90ab1	Heat shock protein 84b	0	-	-
Q3TJX0		Lcp1	Uncharacterized protein	0	-	-
Q5SUA5		Myo1g	Unconventional myosin-Ig	0	-	-
Q6ZPF0		Rab1a	MKIAA3012 protein (Fragment)	0	-	-
Q9CTN4		Rhobtb3	Rho-related BTB domain-containing protein 3	0	-	-
A2AM97		RP23-436K3.4-001	Ribosomal protein 10	0	-	-
Q9JJI8		Rpl38	60S ribosomal protein L38	0	-	-
Q8BT90		Rps17	Uncharacterized protein (Fragment)	0	-	-
B2CY77		Rpsa	Laminin receptor (Fragment)	0	-	-
Q4VAA7		Snx33	Sorting nexin-33	0	-	-
A0A3B2W864			RPS10-NUDT3 readthrough	0	-	-
